# Supplementary material for: Impact of Adequate Disinfection Techniques for Ultrasound-Guided Injections in Musculoskeletal Rehabilitation: A Scoping Review
Source: Diagnostics (Basel). 2025 Apr 5;15(7):933. doi: 10.3390/diagnostics15070933 (PMC11989170; doi:10.3390/diagnostics15070933)
Supplement: Supplementary file 1 [file diagnostics-15-00933-s001.zip]

Archive with 1 entries (1 files):
- diagnostics-3483623-supplementary.pdf
